# Supplementary material for: Impact of traffic intensity and vehicular emissions on heavy metal content in vineyard soils, grapes, and wine: a comparative study of two vineyards in South Moravia (Czech Republic)
Source: Environ Geochem Health. 2025 May 20;47(6):216. doi: 10.1007/s10653-025-02530-9 (PMC12092489; doi:10.1007/s10653-025-02530-9)
Supplement: Supplementary file 1 — Supplementary file1 (XLSX 46 kb) [file 10653_2025_2530_MOESM1_ESM.xlsx]

## Sheet: A. Analytical method evaluation
Tab. A1s. Typical values representing the performance of the ICPMS/MS
	No gas mode
	7Li	89Y	205Tl	156CeO+/140Ce+	70Ce+/140Ce++	RSD %	Analyzer Preasure (Pa)
	(cps)	(cps)	(cps)	%	%
	5216	24298	13535	1,03	2.75	2.9	3.13*10-4
	He collision mode
	59Co	89Y	205Tl	156CeO+/140Ce+	70Ce+/140Ce++	RSD %	Analyzer Preasure (Pa)
	(cps)	(cps)	(cps)	%	%
	3603	3798	11832	0.267	0.2835	2.64	1.22*10-3
	O2 reaction mode
	CoO	YO	205Tl	156CeO+/140Ce+	70Ce+/140Ce++	RSD %	Analyzer Pressure (Pa)
	m/z 75	m/z 105
	(cps)	(cps)	(cps)	%	%
	1470	8936	4507	Not monitored	Not monitored	2.85	8.24*10-4
	NH3 reaction mode
	Co(NH3)2	Y(NH)	205Tl	156CeO+/140Ce+	70Ce+/140Ce++	RSD %	Analyzer Pressure (Pa)
	m/z 93	m/z 104
	(cps)	(cps)	(cps)	%	%
	1171	Not monitored	7292	Not monitored	Not monitored	4.55	2.17*10-3
Tab. A2s. Recovery of certified reference material (SRM 1575a: Trace Elements in Pine Needles)
		Estimator	As (μg.kg-1)	Ba (μg.kg-1)	Cd (μg.kg-1)	Cr (μg.kg-1)	Cu (μg.kg-1)	Ni (μg.kg-1)	Pb (μg.kg-1)	Zn (μg.kg-1)
	Determined value	mean	2.79	4.69	0.221	0.485	2.79	1.45	0.095	36.3
		sd	0.169	0.055	0.008	0.003	0.17	0.016	0.081	0.194
	Certified value	mean	2.8	6	0.233	0.3-0.5	2.8	1.47	0.167	38
		sd	0.2	0.2	0.004		0.2	0.1	0.015	2
Tab. A3s. Calibration performance (as R2)
	Element	As	Ba	Cd	Cr	Cu	Ni	Pb	Zn
	R2	1	1	1	1	0.9998	1	0.9997	1
Tab. A4s. Analytical method detection (LOD) and quantification (LOQ) limits
	Element	LOD (µg.L-1)	LOQ (µg.L-1)	Uncertainity (%)
	As	0.049	0.132	15
	Ba	0.005	0.009	10
	Cd	0.002	0.004	15
	Cr	0.084	0.21	10
	Cu	0.307	0.581	10
	Ni	0.061	0.155	10
	Pb	0.014	0.038	10
	Zn	0.443	0.644	10
The limit of detection (LD) is expressed as the sum of the signal magnitude of at least ten replicate blank measurements plus three times the standard deviation of ten replicate blank measurements, expressed in units of the determined sample concentrations.
The limit of quantification (LQ) is expressed as the sum of the signal magnitude of at least ten replicate blank measurements plus ten times the standard deviation of ten replicate blank measurements, expressed in units of the determined concentrations in the sample.
The measurement uncertainties are determined from two repetitions of the measurements as twice the relative standard deviation of these repetitions and are expressed in %.

## Sheet: B. Soil
Tab B1s. Concentrations of heavy elements in examined South Moravian vineyard soils (EXA and REF).
		Estimator	As (mg.kg-1)	Ba (mg.kg-1)	Cd (mg.kg-1)	Cr (mg.kg-1)	Cu (mg.kg-1)	Ni (mg.kg-1)	Pb (mg.kg-1)	Zn (mg.kg-1)	Method
	EXA	mean	7.68219	74.3131	0.350234	31.855	20.0811	10.8417	9.95756	51.4505	aqua regia leachate
		sd	0.0600477	2.54712	0.000630952	5.16176	0.364654	0.356091	0.136484	0.236642
	REF	mean	7.53027	111.033	0.239984	40.4331	111.327	10.0287	9.83867	61.0164
		sd	0.327677	5.58796	0.0141598	2.30748	2.74216	0.212827	0.388875	3.93183
	EXA/REF	mean	1.02211	0.670986	1.46449	0.79041	0.180488	1.08154	1.01367	0.846724
		sd	0.0454367	0.0410831	0.0873402	0.136129	0.00553035	0.0423164	0.042586	0.0553692
Tab. B2s. Published concentrations of heavy elements in South Moravian uncontaminated vineyard soils
		Estimator	As (mg.kg-1)	Ba (mg.kg-1)	Cd (mg.kg-1)	Cr (mg.kg-1)	Cu (mg.kg-1)	Ni (mg.kg-1)	Pb (mg.kg-1)	Zn (mg.kg-1)	Method	Reference
	3 South Moravian vineyard soils*	mean	7.98		0.27	35.23	50.47	26.7	15.99	76.45	aqua regia leachate	Poláková et al. 2023
		min	6.44		0.22	28.23	44.58	18.2	14.25	66.15
		max	9.89		0.37	43.93	61.88	33.55	18.15	93.6
	Ivaň (South Moravia) organic vineyard soil	mean	1.9	22.7	0.1	9.3	14.2	10.2	4.8	15.6	aqua regia leachate	Pořízka et al. 2021
		sd	1.8	2.6	0.001	2.2	0.4	4.8	0.8	1.4
	Ivaň (South Moravia) pesticide treated vineyard soil	mean	1.3	25.3	0.1	10.4	9.6	8.1	5.8	16.2
		sd	0.6	13.3	0.009	2.2	0.6	2.2	5.8	2.6
	Břeclav - Hrušky (South Moravia)	mean			1.32		65.1		33.2		total analysis	Komárek et al. 2008
		sd			0.12		3.9		2.8
	Kyjov (South Moravia)	mean			0.78		70.5		32.2
		sd			0.03		2.1		2.4
	Marefy (South Moravia)	mean			0.89		77.5		26.8
		sd			0.02		8.8		0.8
	Marefy (South Moravia) abandoned vineyard	mean			0.72		156		44.8
		sd			0.08		8		0.9
	* localities not specified
Tab. B3s. Prevention limit for agricultural soils (mg.kg-1) (Vácha et al. 2014)
		As (mg.kg-1)	Ba (mg.kg-1)	Cd (mg.kg-1)	Cr (mg.kg-1)	Cu (mg.kg-1)	Ni (mg.kg-1)	Pb (mg.kg-1)	Zn (mg.kg-1)	Method
	Prevention limit	20		0.5	90	60	50	60	120	aqua regia leachate
Tab. B4s. Published soil background reference values
		Estimator	As (mg.kg-1)	Ba (mg.kg-1)	Cd (mg.kg-1)	Cr (mg.kg-1)	Cu (mg.kg-1)	Ni (mg.kg-1)	Pb (mg.kg-1)	Zn (mg.kg-1)	Method	Reference
	Czech agricultural soils (loess, harmonised)	median	8		0.2	26.4	15.8	20.8	18.1	55.7	aqua regia leachate	Skála et al. 2024
	Czech agricultural soils (loess, calibrated)	median	7.4		0.18	32.2	16.5	20.8	17.1	52.4
	European agricultural soils (GEMAS)	median	5.48	61.7	0.181	20.2	14.5	14.7	15.8	45	aqua regia leachate	Reimann et al. 2018
Tab. B5s. Contamination Index (CF) and Pollution Load Index (PLI)
		CFAs	CFBa	CFCd	CFCr	CFCu	CFNi	CFPb	CFZn	PLI
	EXA	1.40186	1.20443	1.935	1.57698	1.3849	0.737527	0.630225	1.14334	1.18129
	REF	1.37414	1.79956	1.32588	2.00164	7.67773	0.682228	0.622701	1.35592	1.52351
	no metal enrichment (low contamination)	CF < 1							no contamination	PLI < 1
	moderate contamination	1 ≤ CF ≤ 3							moderate contamination	PLI = 1-2
	considerable contamination	3 ≤ CF ≤ 6							severe contamination	PLI = 2-5
	very high (severe) contamination	CF > 6							extreme contamination	PLI ≥ 5
Tab. B6s. Ecological risk factor (Er) and Potential ecological risk index (RI)
		ErAs	ErBa	ErCd	ErCr	ErCu	ErNi	ErPb	ErZn	RI
	EXA	14.0186		58.0499	3.15396	6.92451	3.68764	3.15113	1.14334	90.1291
	REF	13.7414		39.7764	4.00328	38.3887	3.41114	3.1135	1.35592	103.79
	low	Er < 40							low risk	RI < 150
	moderate	40 ≤ Er ≤ 80							moderate risk	150 ≤ RI ≤ 300
	considerable	80 ≤ Er ≤ 160							considerable risk	300 ≤ RI ≤ 600
	high	160 ≤ Er ≤ 320							very high risk	RI ≥ 600
	very high	Er ≥ 320
Tab. B7s. Available toxic response factors (TR) for heavy elements
		As	Ba	Cd	Cr	Cu	Ni	Pb	Zn
	Toxic response factor (TR)	10		30	2	5	5	5	1

## Sheet: C. Grapes
Tab. C1s. Concentrations of heavy elements in grapes (dry weight) from examined South Moravian vineyard soils (EXA and REF).
		Estimator	As (μg.kg-1)	Ba (μg.kg-1)	Cd (μg.kg-1)	Cr (μg.kg-1)	Cu (μg.kg-1)	Ni (μg.kg-1)	Pb (μg.kg-1)	Zn (μg.kg-1)
	EXA	mean	6.09573	995.491	1.61035	49.7176	7080.92	375.294	130.44	4107.17
		sd	0.45718	49.7746	0.120776	2.48588	354.046	18.7647	6.52202	205.358
	REF	mean	4.83161	863.961	0.896258	49.914	3291.47	57.7452	16.0748	3706.24
		sd	0.362371	43.1981	0.0672194	2.4957	164.574	2.88726	0.803738	185.312
	EXA/REF	mean	1.26873	1.15512	1.80685	0.998557	2.15667	6.51539	8.13489	1.11095
		sd	0.135871	0.082034	0.193499	0.0709151	0.153162	0.462708	0.577721	0.0788968
Tab. 2Cs. Ratio grapes/soil (wet weight of the grapes) for the heavy elements
		Estimator	As	Ba	Cd	Cr	Cu	Ni	Pb	Zn
	EXAgrapes/soil	mean	6.78259e-05	0.0011415	0.000393021	0.000132995	0.0300473	0.00294971	0.00111625	0.0068023
		sd	7.2636e-06	8.10665e-05	4.20893e-05	9.44501e-06	0.00213389	0.000209482	7.92736e-05	0.000483083
	REFgrapes/soil	mean	5.48449e-05	0.00066305	0.000319231	0.000105193	0.00251937	0.000490651	0.000139223	0.00517594
		sd	5.87345e-06	4.70883e-05	3.41871e-05	7.47058e-06	0.00017892	3.48448e-05	9.8873e-06	0.000367583
Tab C3s. Heavy elements in the grapes (dry weight, without seeds) from two uncontaminated South Moravian vineyards
		Estimator	As (mg.kg-1)	Ba (mg.kg-1)	Cd (mg.kg-1)	Cr (mg.kg-1)	Cu (mg.kg-1)	Ni (mg.kg-1)	Pb (mg.kg-1)	Zn (mg.kg-1)	Reference
	Ivaň (South Moravia) organic vineyard soil	mean	16	502	<0.08		2250	12	<0.16	1150	Pořízka et al. 2021
		sd	1	14			114	3		10
	Ivaň (South Moravia) pesticide treated vineyard soil	mean	179	512	<0.08		1400	13	<0.16	1800
		sd	25	10			65	1		146
Tab. C4s. EU permissible limits (mg.kg-1) for heavy elements in fruits
		As	Ba	Cd	Cr	Cu	Ni	Pb	Zn
	Permissible limit values			0.03				0.1
Tab. C5s. Reference data for Czech population
	Parameter	Value	Reference
	Annual grapewine consumption (kg.person-1.year-1)	4	Chládková et al. 2009
	Mean body weight - male (kg)	83.6	Láchová and Daňková 2010
	Mean body weight - female (kg)	69.2
	Life expectancy at birth - male (years)	75.7	Vrabcová et al. 2017
	Life expectancy at birth - female (years)	81.6
Tab. C6s. Daily intake of the elements from the grapes (mg.person-1.day-1)
	Element	As (mg.person-1.day-1)	Ba (mg.person-1.day-1)	Cd (mg.person-1.day-1)	Cr (mg.person-1.day-1)	Cu (mg.person-1.day-1)	Ni (mg.person-1.day-1)	Pb (mg.person-1.day-1)	Zn (mg.person-1.day-1)
	EXA	5.67821e-06	0.000927307	1.50005e-06	4.63123e-05	0.00659593	0.000349589	0.000121506	0.00382585
	REF	4.50068e-06	0.000804786	8.34871e-07	4.64952e-05	0.00306603	5.379e-05	1.49738e-05	0.00345238
Tab. C7s. Tolerable daily intake TDI (mg.person-1.day-1) according to EFSA
		As (mg.person-1.day-1)	Ba (mg.person-1.day-1)	Cd (mg.person-1.day-1)	Cr (mg.person-1.day-1)	Cu (mg.person-1.day-1)	Ni (mg.person-1.day-1)	Pb (mg.person-1.day-1)	Zn (mg.person-1.day-1)
	Tolerable daily intake (TDI)	0.001	0.2	0.00036	0.3	5	0.013	0.0036
Tab. C8s. Estimated daily intake of the elements from the grapes (mg.kg-1.day-1)
			As (mg.kg-1.day-1)	Ba (mg.kg-1.day-1)	Cd (mg.kg-1.day-1)	Cr (mg.kg-1.day-1)	Cu (mg.kg-1.day-1)	Ni (mg.kg-1.day-1)	Pb (mg.kg-1.day-1)	Zn (mg.kg-1.day-1)
	EXA	male	6.79212e-08	1.10922e-05	1.79432e-08	5.53975e-07	7.88986e-05	4.18169e-06	1.45342e-06	4.57638e-05
		female	8.20551e-08	1.34004e-05	2.1677e-08	6.69253e-07	9.53169e-05	5.05187e-06	1.75587e-06	5.52869e-05
	REF	male	5.38359e-08	9.62663e-06	9.98649e-09	5.56163e-07	3.6675e-05	6.43422e-07	1.79112e-07	4.12965e-05
		female	6.50387e-08	1.16299e-05	1.20646e-08	6.71896e-07	4.43068e-05	7.77313e-07	2.16384e-07	4.98899e-05
Tab. C9s. Tolerable daily intake (mg.kg-1.day-1) according to EFSA
			As (mg.kg-1.day-1)	Ba (mg.kg-1.day-1)	Cd (mg.kg-1.day-1)	Cr (mg.kg-1.day-1)	Cu (mg.kg-1.day-1)	Ni (mg.kg-1.day-1)	Pb (mg.kg-1.day-1)	Zn (mg.kg-1.day-1)
	Tolerable daily intake (TDI)	male	1.19617e-05	0.00239234	4.30622e-06	0.00358852	0.0598086	0.000155502	4.30622e-05
		female	1.44509e-05	0.00289017	5.20231e-06	0.00433526	0.0722543	0.000187861	5.20231e-05
Tab. C0s. Oral reference dose values according to US EPA
		As (mg.kg-1.day-1)	Ba (mg.kg-1.day-1)	Cd (mg.kg-1.day-1)	Cr (mg.kg-1.day-1)	Cu (mg.kg-1.day-1)	Ni (mg.kg-1.day-1)	Pb (mg.kg-1.day-1)	Zn (mg.kg-1.day-1)
	Oral reference dose (RfD)	0.0003	0.2	0.0005	1.5	0.04	0.02	1.5	0.3
Tab. C11s. Target hazard quotient THQ for the grapes consumption
			As	Ba	Cd	Cr	Cu	Ni	Pb	Zn	Total
	EXA	male	2.26404e-07	5.54609e-08	3.58863e-08	3.69317e-10	1.97247e-06	2.09084e-07	9.68948e-10	1.52546e-07	2.65319e-06
		female	2.73517e-07	6.7002e-08	4.3354e-08	4.46169e-10	2.38292e-06	2.52593e-07	1.17058e-09	1.8429e-07	3.20529e-06
	REF	male	1.79453e-07	4.81331e-08	1.9973e-08	3.70775e-10	9.16875e-07	3.21711e-08	1.19408e-10	1.37655e-07	1.33475e-06
		female	2.16796e-07	5.81493e-08	2.41292e-08	4.47931e-10	1.10767e-06	3.88656e-08	1.44256e-10	1.663e-07	1.6125e-06

## Sheet: D. Wine
Tab. D1s. Concentrations of the heavy elements in wine
		Estimator	As (μg.L-1)	Ba (μg.L-1)	Cd (μg.L-1)	Cr (μg.L-1)	Cu (μg.L-1)	Ni (μg.L-1)	Pb (μg.L-1)	Zn (μg.L-1)	Cultivar
	EXA	mean	0.941301	62.066	0.19448	5.70446	45.2276	151.63	4.23855	657.995	Welsh Riesling
		sd	0.0705976	3.1033	0.014586	0.285223	2.26138	7.5815	0.211928	32.8998
	REF	mean	2.56989	108.477	0.1935	6.92615	28.9208	56.8905	11.2089	475.422	Welsh Riesling
		sd	0.192742	5.42383	0.0145125	0.346308	1.44604	2.84453	0.560445	23.7711
	EXA/REF	mean	0.368341	0.57359	1.01072	0.825671	1.56775	2.67196	0.379088	1.38748
		sd	0.0394464	0.040735	0.10824	0.0586372	0.111338	0.189756	0.0269219	0.0985358
Tab. D2s. Ratio wine/grapes (wet weight of the grapes) for the heavy elements
		Estimator	As	Ba	Cd	Cr	Cu	Ni	Pb	Zn
	EXAwine/grapes	mean	1.82692	0.735329	1.4288	1.35322	0.0753319	4.76517	0.38324	1.8895
		sd	0.195648	0.0522213	0.153013	0.0961027	0.00534989	0.338411	0.0272168	0.134188
	REFwine/grapes	mean	6.29273	1.48084	2.55425	1.63657	0.10363	11.6196	8.22401	1.5129
		sd	0.6739	0.105166	0.27354	0.116226	0.00735956	0.825193	0.584049	0.107443
Tab. D3s. Published concentration of heavy elements in South Moravian wines
		Estimator	As (μg.L-1)	Ba (μg.L-1)	Cd (μg.L-1)	Cr (μg.L-1)	Cu (μg.L-1)	Ni (μg.L-1)	Pb (μg.L-1)	Zn (μg.L-1)	Cultivar	Reference
	Ivaň (organic vineyard soil)	mean	1.93	22.22	<0.001		774	19.1	0.9	407	Sauvignon Blanc	Pořízka et al. 2021
		sd	0.99	0.66			35	1.36	0.03	4.06
	Ivaň (pesticide treated vineyard soil)	mean	2.41	22.53	<0.001		269	21.97	0.91	565	Sauvignon Blanc
		sd	0.484	0.36			25.9	1.3	0.022	17.8
	Stošíkovice na Louce	mean			3.6				28.9		Pinot Noir	Mlček et al. 2018*
		sd			0.2				0.4
	Havraníky	mean			4.7				96.5
		sd			0.1				1.9
	Miroslavské Knínice	mean			3.4				36.9
		sd			0.6				1
	Velké Bílovice	mean			2.3				25.9
		sd			0.1				0.5
	Stošíkovice na louce	mean			6.4				111.5		Red Traminer
		sd			0.3				2.1
	Bzenec	mean			5.1				81.5
		sd			0.4				1
	Sedlec	mean			5.9				102.5
		sd			0.5				1.2
	Hýsly-Moštěnsko	mean			2.3				55.7		Chardonnay
		sd			0.1				0.9
	Perná	mean			3.3				71.3
		sd			0.4				0.9
	Bzenec	mean			7.6				105.4
		sd			0.8				2.3
	* bottled wines, vintages in 2010-2013
Tab. D4s. Available OIV maximum acceptable limit values (mg.L-1) for heavy elements in wine
		As	Ba	Cd	Cr	Cu	Ni	Pb	Zn
	Maximum acceptable limit values	0.2		0.01		1		0.1	5
Tab.D5s. Reference values for Czech population
	Parameter	Value	Reference
	Annual wine consumption (L.person-1.year-1)	18.7	Chládková et al. 2009
	Daily wine consumption (dcL.person-1.day-1)	0.512329
	Mean body weight - male (kg)	83.6	Láchová and Daňková 2010
	Mean body weight - female (kg)	69.2
	Life expectancy at birth - male (years)	75.7	Vrabcová et al. 2017
	Life expectancy at birth - female (years)	81.6
Tab. D6s. Daily intake of the heavy elements from the wines (mg.person-1.day-1)
		As (mg.person-1.day-1)	Ba (mg.person-1.day-1)	Cd (mg.person-1.day-1)	Cr (mg.person-1.day-1)	Cu (mg.person-1.day-1)	Ni (mg.person-1.day-1)	Pb (mg.person-1.day-1)	Zn (mg.person-1.day-1)
	EXA	4.82256e-05	0.00317982	9.96375e-06	0.000292256	0.00231714	0.00776844	0.000217153	0.033711
	REF	0.000131663	0.00555757	9.91354e-06	0.000354847	0.0014817	0.00291466	0.000574264	0.0243572
Tab. D7s. Tolerable daily intake for the heavy elements (mg.person-1.day-1) according to EFSA
		As (mg.person-1.day-1)	Ba (mg.person-1.day-1)	Cd (mg.person-1.day-1)	Cr (mg.person-1.day-1)	Cu (mg.person-1.day-1)	Ni (mg.person-1.day-1)	Pb (mg.person-1.day-1)	Zn (mg.person-1.day-1)
	Tolerable daily intake (TDI)	0.001	0.2	0.00036	0.3	5	0.013	0.0036
Tab. D8s. Estimated daily intake EDI for the heavy elements from the wines (mg.kg-1.day-1)
			As (mg.kg-1.day-1)	Ba (mg.kg-1.day-1)	Cd (mg.kg-1.day-1)	Cr (mg.kg-1.day-1)	Cu (mg.kg-1.day-1)	Ni (mg.kg-1.day-1)	Pb (mg.kg-1.day-1)	Zn (mg.kg-1.day-1)
	EXA	male	5.76861e-07	3.80361e-05	1.19184e-07	3.49588e-06	2.7717e-05	9.2924e-05	2.59753e-06	0.000403241
		female	6.96901e-07	4.59511e-05	1.43985e-07	4.22335e-06	3.34847e-05	0.000112261	3.13805e-06	0.000487153
	REF	male	1.57491e-06	6.64781e-05	1.18583e-07	4.24458e-06	1.77236e-05	3.48644e-05	6.86918e-06	0.000291354
		female	1.90264e-06	8.03117e-05	1.43259e-07	5.12784e-06	2.14118e-05	4.21194e-05	8.29861e-06	0.000351983
Tab. D9s. Tolerable daily intake for the heavy elements (mg / kg /day) according to EFSA
			As (mg.kg-1.day-1)	Ba (mg.kg-1.day-1)	Cd (mg.kg-1.day-1)	Cr (mg.kg-1.day-1)	Cu (mg.kg-1.day-1)	Ni (mg.kg-1.day-1)	Pb (mg.kg-1.day-1)	Zn (mg.kg-1.day-1)
	Tolerable daily intake (TDI)	male	1.19617e-05	0.00239234	4.30622e-06	0.00358852	0.0598086	0.000155502	4.30622e-05
		female	1.44509e-05	0.00289017	5.20231e-06	0.00433526	0.0722543	0.000187861	5.20231e-05
Tab. D10s. Oral reference dose for the heavy elements according to US EPA
		As (mg.kg-1.day-1)	Ba (mg.kg-1.day-1)	Cd (mg.kg-1.day-1)	Cr (mg.kg-1.day-1)	Cu (mg.kg-1.day-1)	Ni (mg.kg-1.day-1)	Pb (mg.kg-1.day-1)	Zn (mg.kg-1.day-1)
	Oral reference dose (RfD)	0.0003	0.2	0.0005	1.5	0.04	0.02	1.5	0.3
Tab. D11s. Target hazard quotient THQ from the heavy elements from the wines
			As	Ba	Cd	Cr	Cu	Ni	Pb	Zn	Total
	EXA	male	1.92287e-06	1.90181e-07	2.38367e-07	2.33059e-09	6.92924e-07	4.6462e-06	1.73169e-09	1.34414e-06	9.03874e-06
		female	2.323e-06	2.29756e-07	2.8797e-07	2.81557e-09	8.37117e-07	5.61304e-06	2.09204e-09	1.62384e-06	1.09196e-05
	REF	male	5.24971e-06	3.32391e-07	2.37166e-07	2.82972e-09	4.43091e-07	1.74322e-06	4.57946e-09	9.71181e-07	8.98417e-06
		female	6.34213e-06	4.01559e-07	2.86519e-07	3.41856e-09	5.35295e-07	2.10597e-06	5.53241e-09	1.17328e-06	1.08537e-05

## Sheet: E. Technology
Tab. E1s. Concentration changes of the heavy elements during the winemaking technology.
	G*		Estimator	As (μg.kg-1)	Ba (μg.kg-1)	Cd (μg.kg-1)	Cr (μg.kg-1)	Cu (μg.kg-1)	Ni (μg.kg-1)	Pb (μg.kg-1)	Zn (μg.kg-1)
		EXA	mean	0.518137	84.6168	0.136879	4.226	601.878	31.9	11.0874	349.109
			sd	0.0388603	4.23084	0.010266	0.2113	30.0939	1.595	0.554372	17.4555
		REF	mean	0.410687	73.4367	0.076182	4.24269	279.775	4.90834	1.36635	315.03
			sd	0.0308015	3.67184	0.00571365	0.212134	13.9888	0.245417	0.0683177	15.7515
		EXA/REF	mean	1.26873	1.15512	1.80685	0.998557	2.15667	6.51539	8.13489	1.11095
			sd	0.135871	0.082034	0.193499	0.0709151	0.153162	0.462708	0.577721	0.0788968
	* the concentrations in grapes are recalculated here from dry weight to wet weight using coefficient 0.085 (Mirzaei et al. 2020)
	MBS		Estimator	As (μg.kg-1)	Ba (μg.kg-1)	Cd (μg.kg-1)	Cr (μg.kg-1)	Cu (μg.kg-1)	Ni (μg.kg-1)	Pb (μg.kg-1)	Zn (μg.kg-1)
		EXA	mean	3.13645	163.027	1.26084	23.5002	373.285	30.1417	6.98241	1141.1
			sd	0.235234	8.15135	0.0945632	1.17501	18.6642	1.50708	0.349121	57.0549
		REF	mean	0.905016	45.4768	1.16337	0.530723	310.863	18.5734	3.2377	249.885
			sd	0.0678762	2.27384	0.0872526	0.0265361	15.5431	0.928672	0.161885	12.4943
		EXA/REF	mean	3.48512	3.5938	1.08988	44.3903	1.2038	1.62689	2.16199	4.5779
			sd	0.373228	0.255223	0.116718	3.15249	0.0854913	0.115538	0.153539	0.325112
	MAS		Estimator	As (μg.kg-1)	Ba (μg.kg-1)	Cd (μg.kg-1)	Cr (μg.kg-1)	Cu (μg.kg-1)	Ni (μg.kg-1)	Pb (μg.kg-1)	Zn (μg.kg-1)
		EXA	mean	0.909461	59.4593	0.175871	2.94794	196.555	30.3078	1.90076	1012.11
			sd	0.0682096	2.97296	0.0131904	0.147397	9.82776	1.51539	0.0950381	50.6057
		REF	mean	0.890618	41.5803	1.02506	0.513186	293.035	16.8653	3.15569	235.962
			sd	0.0667964	2.07902	0.0768798	0.0256593	14.6517	0.843267	0.157784	11.7981
		EXA/REF	mean	1.0269	1.43356	0.172536	5.75875	0.672434	1.80154	0.603834	4.30004
			sd	0.109973	0.101808	0.0184772	0.408973	0.0477546	0.127941	0.0428829	0.305378
	WAF		Estimator	As (μg.kg-1)	Ba (μg.kg-1)	Cd (μg.kg-1)	Cr (μg.kg-1)	Cu (μg.kg-1)	Ni (μg.kg-1)	Pb (μg.kg-1)	Zn (μg.kg-1)
		EXA	mean	1.12303	154.439	0.121407	5.74056	14.5	330.686	4.04363	642.551
			sd	0.0842271	7.72193	0.0091055	0.287028	0.725	16.5343	0.202181	32.1276
		REF	mean	0.994676	27.6852	0.61885	0.21	172.251	53.9217	3.60196	278.837
			sd	0.0746007	1.38426	0.0464138	0	8.61255	2.69608	0.180098	13.9419
		EXA/REF	mean	1.13539	5.59233	0.197285	27.336	0.08439	6.14805	1.12542	2.31016
			sd	0.121591	0.397154	0.0211276	1.3668	0.00599317	0.43662	0.0799249	0.164062
	WBC		Estimator	As (μg.kg-1)	Ba (μg.kg-1)	Cd (μg.kg-1)	Cr (μg.kg-1)	Cu (μg.kg-1)	Ni (μg.kg-1)	Pb (μg.kg-1)	Zn (μg.kg-1)
		EXA	mean	0.915312	197.247	0.614807	5.2772	29.885	51.0526	8.41645	599.692
			sd	0.0686484	9.86235	0.0461106	0.26386	1.49425	2.55263	0.420823	29.9846
		REF	mean	2.09575	108.974	0.164386	4.1957	43.6698	40.7169	13.5753	483.938
			sd	0.157181	5.44868	0.012329	0.209785	2.18349	2.03584	0.678763	24.1969
		EXA/REF	mean	0.439204	1.81457	3.76106	1.26091	0.686049	1.25698	0.621535	1.24229
			sd	0.0470352	0.128866	0.402779	0.0895466	0.0487216	0.0892676	0.0441399	0.0882246
	W		Estimator	As (μg.kg-1)	Ba (μg.kg-1)	Cd (μg.kg-1)	Cr (μg.kg-1)	Cu (μg.kg-1)	Ni (μg.kg-1)	Pb (μg.kg-1)	Zn (μg.kg-1)
		EXA	mean	0.941301	62.066	0.19448	5.70446	45.2276	151.63	4.23855	657.995
			sd	0.0705976	3.1033	0.014586	0.285223	2.26138	7.5815	0.211928	32.8998
		REF	mean	2.56989	108.477	0.1935	6.92615	28.9208	56.8905	11.2089	475.422
			sd	0.192742	5.42383	0.0145125	0.346308	1.44604	2.84453	0.560445	23.7711
		EXA/REF	mean	0.368341	0.57359	1.01072	0.825671	1.56775	2.67196	0.379088	1.38748
			sd	0.0394464	0.040735	0.10824	0.0586372	0.111338	0.189756	0.0269219	0.0985358
Tab. E2s. Transfer coefficients between steps of winemaking technology
			Technological phase	Estimator	As	Ba	Cd	Cr	Cu	Ni	Pb	Zn
		EXA	TCg/mbs	mean	0.166128	0.520333	0.109173	0.180278	1.61641	1.06098	1.59188	0.306706
				sd	0.017891	0.0370452	0.0117573	0.0128349	0.115081	0.0755368	0.113334	0.021836
			TCmbs/mas	mean	3.46809	2.74868	7.20945	7.99167	1.90388	0.997006	3.68267	1.13026
				sd	0.373493	0.195693	0.776416	0.568968	0.135547	0.070982	0.262188	0.0804688
			Tcmas/waf	mean	0.814384	0.385965	1.45676	0.514812	13.5894	0.0918802	0.471239	1.57909
				sd	0.0877045	0.0274789	0.156885	0.0366521	0.9675	0.00654143	0.0335499	0.112423
			TCwaf/wbc	mean	1.23384	0.784928	0.198582	1.09052	0.486407	6.49356	0.481644	1.07415
				sd	0.132877	0.0558831	0.0213861	0.0776401	0.0346298	0.46231	0.0342907	0.0764741
			TCwbc/w	mean	0.97786	3.18597	3.17908	0.927413	0.66242	0.337533	1.99065	0.913672
				sd	0.10531	0.226825	0.342368	0.0660273	0.0471611	0.0240307	0.141725	0.065049
		REF	TCg/mbs	mean	0.456342	1.61886	0.0658523	8.01415	0.902246	0.264927	0.423069	1.26385
				sd	0.0491454	0.115255	0.00709191	0.570569	0.0642355	0.0188615	0.0301205	0.0899801
			TCmbs/mas	mean	1.02188	1.09644	1.14131	1.03676	1.06349	1.10403	1.02855	1.06165
				sd	0.110051	0.0780615	0.122912	0.0738122	0.0757154	0.0786017	0.073228	0.0755846
			Tcmas/waf	mean	0.900422	1.50565	1.66572	2.44374	1.70546	0.313557	0.878293	0.848351
				sd	0.0969702	0.107195	0.179388	0.122187	0.121421	0.0223237	0.0625302	0.0603985
			TCwaf/wbc	mean	0.477286	0.254689	3.78579	0.0501763	3.95425	1.32762	0.265996	0.577625
				sd	0.051401	0.0181326	0.407708	0.00253378	0.281524	0.09452	0.0189376	0.0411241
			TCwbc/w	mean	0.820089	1.00709	0.854321	0.607292	1.51375	0.717495	1.21414	1.02046
				sd	0.0883188	0.0717001	0.0920055	0.0432362	0.107772	0.0510822	0.0864411	0.0726516
